# Supplementary material for: Diagnostic performance of a urine-based ELISA assay for the screening of human schistosomiasis japonica: A comparative study
Source: Front Microbiol. 2022 Nov 14;13:1051575. doi: 10.3389/fmicb.2022.1051575 (PMC9703063; doi:10.3389/fmicb.2022.1051575)
Supplement: Supplementary file 1 [file Table_1.XLSX]

## Sheet: Sheet1
Table S1. Diagnostic accuracy and agreement of the U_ddPCR using different tests as reference.
U_ddPCR	Reference test		% Accuracy (95% CI)	Kappa Index (95% CI)
	+	-
	KK
+	64	132	57.3	0.125
-	44	172	(52.4–62.1)	(0.039–0.212)
	F_ddPCR
+	151	45	51.2	0.047
-	156	60	(46.3–56.1)	(-0.035–0.129)
	SR_ddPCR
+	167	29	66.3	0.336
-	110	106	(61.5–70.8)	(0.253–0.420)
	SL_ddPCR
+	84	112	67.7	0.339
-	21	195	(63.0–72.2)	(0.257–0.421)
	SjSAP4 + Sj23-LHD-ELISA (U)†
+	96	100	50.4	0.004
-	105	111	(45.3–55.2)	(-0.093–0.100)
	POC-CCA#
-	31	165	55.1	0.034
+	20	196	(50.2–60.0)	(0.001–0.134)
	Sj23-LHD-ELISA (S)††
+	57	139	55.6	0.089
-	44	172	(50.6–60.5)	(0.004–0.174)
	SjSAP4-ELISA (S)††
+	128	68	51	0.032
-	134	82	(46.0–55.9)	(-0.059–0.124)
	SjSAP4 + Sj23-LHD-ELISA (S)††
+	133	63	51	0.034
-	139	77	(46.0–55.9)	(-0.055–0.124)
# R cut-off value: 0.1344 [38].
† OD450 cut-off value for the urine ELISA assay: SjSAP4 + Sj23-LHD-ELISA (U), 0.2570.
†† OD450 cut-off values for the serum based ELISA assays: Sj23-LHD-ELISA (S), 0.2185; SjSAP4-ELISA (S), 0.1832, SjSAP4 + Sj23-LHD-ELISA (S), 0.2003 [26].
